# Supplementary material for: Metabolomic Profiling of Pulmonary Neuroendocrine Neoplasms
Source: Cancers (Basel). 2024 Sep 17;16(18):3179. doi: 10.3390/cancers16183179 (PMC11429548; doi:10.3390/cancers16183179)
Supplement: Supplementary file 1 [file cancers-16-03179-s001.zip]

Archive with 1 entries (1 files):
- cancers-3174561-supplementary final 1.pdf
